# Supplementary material for: Synthesis of Tin-Doped Three-Dimensional Flower-like Bismuth Tungstate with Enhanced Photocatalytic Activity
Source: Int J Mol Sci. 2022 Jul 29;23(15):8422. doi: 10.3390/ijms23158422 (PMC9369453; doi:10.3390/ijms23158422)
Supplement: Supplementary file 1 [file ijms-23-08422-s001.zip]

Archive with 1 entries (1 files):
- ijms-1805680-supplementary.pdf
